# Supplementary material for: Inverse Correlation Between Nesfatin-1 and Ghrelin O-Acyltransferase (GOAT) in Adolescents with Epilepsy: A Cross-Sectional Study
Source: Biomolecules. 2026 Apr 28;16(5):658. doi: 10.3390/biom16050658 (PMC13204653; doi:10.3390/biom16050658)
Supplement: Supplementary file 1 [file biomolecules-16-00658-s001.zip]

Archive with 1 entries (1 files):
- biomolecules-4213404-supplementary.pdf
